# Supplementary material for: Comparison of five equations in describing the variation of leaf area distributions of Alangium chinense (Lour.) Harms
Source: Front Plant Sci. 2024 Jul 4;15:1426424. doi: 10.3389/fpls.2024.1426424 (PMC11254708; doi:10.3389/fpls.2024.1426424)
Supplement: Supplementary file 1 [file Table_1.xlsx]

## Sheet: Table S1
Table S1. Data of scanned 540 leaves of Alangium chinense (Lour.) Harms
Image	n	A	L	W
1	2000	78.2158	12.024	10.783
2	2003	97.0221	13.189	10.718
3	2000	152.655	16.055	16.218
4	2003	59.7764	10.203	9.654
5	1998	304.456	21.956	21.626
6	2002	66.2941	9.987	11.774
7	1998	33.1863	7.43	5.974
8	1999	57.8939	10.826	10.893
9	2001	33.3606	8.25	7.53
10	2002	142.624	15.479	15.126
11	2001	213.384	17.443	17.108
12	1998	83.2023	12.653	10.453
13	2002	148.949	14.376	12.856
14	1998	119.818	12.125	15.448
15	1999	109.821	14.684	12.112
17	1998	249.771	15.93	21.967
19	1999	64.1559	10.72	9.513
20	1999	54.609	8.881	9.03
21	1999	110.213	14.361	11.377
22	2000	91.3826	12.726	11.536
23	1999	196.418	18.746	14.892
24	2000	90.7951	13.922	11.434
25	1999	74.152	12.198	10.721
26	2000	27.0457	7.182	7.222
27	2000	327.741	20.289	19.606
28	1998	309.815	18.405	23.747
29	2000	151.234	14.446	12.648
30	2000	104.651	14.06	10.897
31	2000	58.518	10.946	9.162
32	2000	75.2848	11.923	10.977
33	1995	69.4288	10.614	10.999
34	2000	42.4822	8.089	8.198
35	1999	102.517	14.205	10.715
36	2000	43.2219	9.351	7.116
37	2000	21.0087	5.748	6.072
38	1999	69.7587	10.791	8.979
39	2000	86.1232	13.19	10.726
40	2001	14.5872	4.629	5.306
41	1999	276.906	20.579	21.174
42	1998	167.024	14.408	15.421
43	2000	148.247	16.011	14.071
44	1999	240.72	19.738	17.826
45	2000	87.0926	12.154	11.505
46	1997	57.5683	10.372	10.574
47	1997	143.347	16.092	12.624
48	2000	100.636	14.125	10.692
49	2007	183.851	16.854	15.261
50	2002	213.103	17.487	18.576
51	2001	151.595	14.663	16.27
52	1999	238.945	18.336	18.747
53	2000	137.205	14.636	14.734
54	1999	36.9141	7.504	8.592
55	1998	52.5686	10.437	9.025
56	1999	38.0217	7.545	8.856
57	2001	41.3877	8.763	8.78
58	1998	30.64	6.573	7.779
59	1997	80.5597	10.174	11.411
60	1998	48.1702	10.52	9.833
61	2000	14.9661	4.718	5.268
62	2000	197.547	14.23	19.131
63	1999	215.454	17.32	15.677
64	1999	143.402	14.464	14.45
65	2000	213.367	18.015	16.326
66	2001	62.7098	10.481	9.063
67	1998	98.9546	12.168	13.208
68	1998	40.1476	8.557	7.219
69	1999	130.694	13.763	16.175
71	2000	236.525	19.199	20.41
72	1994	264.935	19.621	20.083
73	1999	285.448	20.389	21.436
74	2000	323.286	22.912	21.395
75	2000	280.72	20.061	20.284
76	1999	218.471	17.511	16.903
77	1998	37.766	8.276	8.393
78	2000	257.252	19.675	18.658
79	1997	60.1844	11.03	9.593
80	1997	235.527	16.497	16.524
81	1583	203.957	18.545	17.698
82	1244	196.69	16.186	17.307
83	1999	290.813	20.992	21.878
84	1999	225.779	19.234	18.949
85	1999	275.519	20.178	19.359
86	2000	180.212	16.632	16.674
87	2000	155.947	17.416	13.26
88	1996	59.9998	10.42	8.732
89	1999	237.362	19.223	17.551
90	2000	334.718	23.117	24.9
91	1997	65.1509	10.042	9.368
92	2000	17.678	5.728	5.743
93	1994	26.1153	6.902	6.142
94	1999	20.1571	6.02	5.626
95	2000	23.0837	5.693	6.457
96	2000	25.0875	6.315	6.336
97	1999	35.7017	7.785	7.521
98	1999	29.6089	6.327	7.211
99	1998	80.9646	12.523	11.375
100	2004	104.041	14.222	11.002
101	2000	455.065	20.333	26.505
102	2000	119.079	14.111	14.055
103	2000	310.154	20.848	27.06
104	2000	478.078	26.358	26.092
105	1999	425.832	24.803	26.526
106	1998	254.787	19.084	22.027
107	1997	364.695	23.169	20.607
108	1999	294.916	22.863	17.085
109	2000	301.292	19.756	22.782
110	2000	273.544	20.403	20.255
111	1999	309.159	21.783	21.167
112	1999	83.0833	12.864	10.696
113	2000	326.351	21.968	22.528
114	2000	352.829	23.406	24.503
115	1999	294.186	20.404	22.035
116	2000	418.421	20.698	26.135
117	2000	224.794	19.016	18.359
118	2000	332.798	21.754	24.652
119	2000	283.94	16.462	23.224
120	1995	249.495	21.384	18.611
121	2000	69.0767	11.67	11.592
122	1998	446.888	22.86	27.343
123	1990	70.9064	10.4	10.941
124	2003	445.872	27.188	24.709
125	1996	105.145	14.412	10.664
126	2000	115.895	14.895	13.962
127	1999	413.957	20.738	28.342
128	1997	438.013	25.405	23.182
129	2000	403.25	25.203	23.785
130	1999	253.723	20.021	18.711
131	2000	382.224	20.76	25.261
132	2002	54.5187	9.18	9.616
133	2000	185.31	18.489	15.625
134	2000	132.342	17.118	11.422
135	2000	218.278	18.442	17.773
136	2002	62.0072	9.711	10.755
137	2000	262.9	20.755	18.833
138	2000	28.3171	6.749	5.611
139	1999	59.4428	10.23	11.78
140	2003	64.1174	10.126	9.879
141	1998	27.4504	6.985	6.253
142	1999	41.4942	7.602	7.785
143	2000	48.1118	8.385	8.3
144	1998	244.119	20.44	18.379
145	1998	96.6175	12.014	12.179
146	2002	90.037	12.392	10.438
147	1999	134.999	15.732	13.664
148	2000	151.279	16.197	14.064
149	1999	111.312	13.309	9.493
150	1999	111.263	13.823	13.835
151	1999	193.966	15.968	16.009
152	2000	128.225	14.814	11.713
153	2000	258.362	20.571	18.572
154	1999	96.5934	13.58	11.422
155	2000	116.357	13.58	10.252
156	2000	154.721	15.741	9.462
157	1997	102.305	14.044	12.463
158	2000	48.4749	9.195	9.137
159	2001	48.8709	8.571	9.438
160	2000	67.0369	12.276	9.629
161	1998	96.8356	11.976	11.801
162	1997	93.0653	12.12	12.068
164	2000	81.2612	12.209	10.564
165	1999	36.6965	7.126	7.122
166	1999	36.9549	7.256	7.856
167	2000	228.959	17.979	19.165
169	1996	133.701	13.463	13.388
170	1999	197.972	18.898	18.069
171	1998	413.533	25.548	23.145
172	2000	540.609	28.002	29.569
173	1999	52.068	9.59	8.545
174	2000	292.096	20.689	22.098
175	2000	42.3188	8.1	7.988
176	2000	38.6755	7.381	7.297
177	1996	124.838	16.293	12.348
178	1996	80.39	12.162	10.721
179	2000	301.793	20.993	23.848
180	1999	20.0109	5.443	5.618
181	1999	283.548	20.442	21.45
182	1997	241.96	19.489	20.205
183	2000	274.497	18.631	19.73
184	2001	176.385	16.668	14.606
185	1998	165.171	14.903	16.104
186	2000	111.518	10.928	13.109
187	2000	121.782	13.55	13.668
188	1999	139.307	13.944	14.972
189	1997	77.411	10.758	9.828
191	1998	316.878	20.904	22.184
192	1999	113.777	13.257	12.766
193	2000	104.638	12.804	13.022
194	1998	142.602	15.999	15.042
195	2000	233.498	18.814	20.943
196	1998	72.3871	12.877	8.877
197	1999	56.9215	11.462	8.075
198	1999	143.096	14.167	14.356
199	1998	105.578	11.436	14.151
200	1999	245.452	15.245	19.975
201	2000	44.1074	8.807	8.126
202	1999	33.3396	7.446	6.763
203	1995	63.8713	10.13	10.653
204	2000	98.408	13.552	14.933
205	1999	65.2558	10	11.88
207	1995	130.319	14.133	17.42
208	2000	155.843	15.095	18.937
209	2000	211.173	15.166	19.036
210	1999	175.636	14.966	20.445
211	1999	300.264	21.099	19.655
212	2002	346.094	23.25	22.676
213	1999	130.8	12.974	16.01
214	2000	384.302	23.85	25.251
215	1999	321.553	21.594	21.855
216	2000	302.212	17.43	21.138
217	2002	237.702	18.717	22.155
218	1999	206.839	15.407	20.75
219	2000	243.252	17.861	19.196
221	1999	298.399	17.635	21.012
222	2000	314.656	19.992	24.388
223	1999	271.073	18.771	20.452
224	1999	286.841	20.251	21.569
225	2015	240.423	17.75	18.468
227	2000	47.6297	8.933	7.885
228	1997	56.8449	10.062	5.916
229	1999	83.0833	13.087	10.648
230	1996	62.2855	10.767	8.676
231	1999	92.2593	14.344	11.427
232	1999	81.0483	10.95	11.516
233	2000	106.906	15.325	12.199
234	2003	137.505	17.418	17.045
235	2000	136.049	17.852	13.444
236	2000	114.907	13.449	13.606
237	1999	104.064	15.357	9.384
238	2000	88.4693	11.964	8.623
239	1999	91.6007	10.812	7.368
240	1999	103.769	15.664	12.77
241	2002	73.0969	12.812	11.337
242	1999	96.6649	13.916	11.532
243	2008	90.5425	13.66	6.649
244	2000	78.5054	12.531	7.238
245	1999	116.249	15.428	11.708
246	1998	137.096	17.062	10.916
247	1999	129.499	15.427	11.203
248	1999	131.606	17.415	10.992
249	1999	94.5583	11.625	7.524
250	2000	58.574	9.975	7.971
251	2000	87.4274	11.899	9.038
252	1999	56.9315	9.525	8.203
253	1998	68.0676	10.749	7.983
254	1999	72.3161	10.747	8.26
255	1999	218.423	16.828	17.099
256	1998	231.514	17.516	15.74
257	1999	129.214	15.997	12.298
258	2000	359.502	23.41	21.071
260	1999	220.364	20.03	17.076
261	1996	116.997	14.504	12.445
262	1999	75.8493	11.692	10.011
263	1999	107.941	15.028	11.745
264	1999	84.949	10.788	11.164
265	1998	86.2508	12.556	10.923
266	1998	72.2625	11.445	10.877
267	2007	130.114	16.033	12.595
268	1997	55.6527	9.16	10.005
269	2000	26.7048	6.84	6.75
270	1999	89.2479	14.106	10.664
271	1999	117.072	13.796	13.937
272	1998	50.8554	8.214	7.486
273	2004	116.405	14.173	13.556
274	2000	105.177	12.964	14.43
275	2000	135.446	13.819	17.362
276	2000	142.02	14.226	17.728
277	2000	395.924	25.754	24.961
278	2000	183.252	16.876	13.483
279	2004	258.707	19.785	18.144
280	2000	423.682	24.355	25.909
281	1998	39.7286	8.515	7.599
282	2000	45.395	8.016	8.542
283	1998	61.5957	10.085	8.26
284	1999	90.9589	12.526	11.079
285	1999	64.464	10.87	11.379
286	1993	24.7163	6.043	6.338
287	1830	82.2126	12.136	12.193
288	2002	329.405	22.851	24.587
289	1999	426.598	21.414	25.506
290	2000	332.31	23.739	27.111
291	1997	130.641	14.502	14.157
292	2000	235.266	19.127	19.512
293	1999	190.857	16.457	14.221
294	1997	303.629	21.525	22.328
295	1999	109.7	13.405	14.62
296	1999	137.962	15.853	12.874
297	2000	162.443	17.747	14.619
298	1997	74.9398	12.331	11.32
299	2000	93.4725	13.011	13.154
300	1999	76.8792	11.307	12.574
303	1998	85.842	12.23	12.95
304	1999	81.3379	11.241	11.282
306	1998	58.4615	10.694	11.278
307	1998	111.878	14.703	14.791
308	2000	96.0568	13.613	12.911
309	1995	90.8786	12.559	11.012
310	1987	64.2909	9.647	10.063
311	2001	279.565	20.775	20.356
312	1999	88.828	13.543	12.201
313	1998	36.8103	7.812	6.934
314	1999	38.8011	8.292	8.802
315	1999	41.9094	7.699	9.085
316	2000	96.8204	12.994	11.754
317	2000	56.4037	9.971	9.489
318	1999	41.8267	8.531	7.435
319	1999	129.585	16.15	9.808
320	1998	50.3457	8.777	8.963
321	1998	40.2987	7.922	8.588
322	1999	59.8874	11.114	12.422
323	2000	64.6499	11.786	9.189
324	1998	56.8737	9.142	10.893
325	1999	51.8727	9.412	9.817
326	1997	71.8079	12.598	12.805
327	2002	59.5765	10.566	11.813
328	2002	106.361	13.523	11.46
329	1999	64.0742	10.682	11.883
330	1998	50.1218	9.371	8.859
331	1999	55.7357	9.755	8.878
332	1998	67.5108	11.321	12.284
333	1999	51.9465	10.401	10.307
334	2000	55.2101	9.306	10.662
335	1997	70.4777	8.885	11.034
336	2000	85.5757	12.447	12.738
337	1998	72.6385	12.209	9.839
338	2000	63.3135	8.893	11.706
339	2002	58.4861	9.996	9.395
340	1997	97.4795	12.717	13.946
341	1999	102.539	14.373	14.409
342	2000	44.9697	8.51	9.116
343	1999	50.6242	10.261	10.409
344	1996	78.2219	9.235	13.018
345	1999	48.6736	9.056	8.934
346	2001	52.732	9.556	9.164
347	2000	88.9277	12.182	8.966
349	1998	92.9453	10.229	13.355
350	2000	96.2922	13.031	13.822
351	1998	65.6068	10.177	10.273
353	1999	76.591	11.795	12.302
354	2001	122.722	17.617	10.717
355	1999	115.295	15.586	13.907
356	1999	119.139	14.847	11.16
357	1997	79.9227	12.075	12.97
358	2003	61.9514	8.303	7.829
359	2003	51.8289	8.106	7.752
360	1998	63.4285	11.629	8.766
361	1997	35.4812	8.009	8.314
362	1996	81.9337	13.375	9.805
363	1999	89.941	12.276	13.39
364	1999	67.912	10.142	10.722
365	1999	77.9077	12.364	8.995
366	1998	35.7339	7.94	7.803
367	2000	39.6815	7.784	7.871
368	1999	91.1531	12.057	12.122
369	2000	148.279	16.832	15.9
370	1999	36.371	7.317	8.201
371	2000	81.5741	11.18	13.462
372	1999	39.3589	8.092	9.44
373	2002	95.7348	13.422	14.34
374	1999	74.7793	12.621	11.782
375	2000	84.4671	12.068	12.598
376	1999	69.9214	10.403	10.998
377	1998	51.3905	8.831	6.456
378	1999	95.122	14.015	10.731
379	1997	73.5076	11.501	11.814
380	2000	118.875	13.963	14.385
381	1999	169.626	16.386	17.929
382	2000	226.905	16.533	18.883
383	2000	155.673	16.408	16.864
384	1998	89.1179	11.971	11.822
385	1999	130.75	14.696	15.074
386	2000	103.51	10.707	14.658
387	1998	94.6786	13.313	11.947
388	2002	74.5704	12.462	13.093
389	2000	59.3242	9.089	9.181
390	1999	91.4535	11.153	13.39
391	2002	136.645	12.774	12.708
392	1998	138.295	16.672	12.771
393	2000	60.4997	10.793	7.937
394	2000	99.8284	11.635	9.974
395	2000	67.2523	10.6	8.65
396	1998	101.055	14.313	8.692
397	1999	123.709	16.121	14.18
398	1997	58.8288	9.235	8.773
399	2002	115.777	15.441	11.956
401	2002	94.1692	10.394	13.168
402	2003	76.8429	12.136	12.211
403	1998	76.2695	12.01	11.64
405	2002	89.2836	13.656	13.568
406	1996	60.2501	10.442	12.203
407	1998	99.0414	12.692	9.888
408	2000	144.124	16.153	15.934
409	1998	123.368	16.615	13.782
410	1999	97.9701	13.31	14.634
411	2000	83.8664	11.613	8.997
412	1999	86.5253	12.952	10.832
413	2000	74.9022	11.974	10.149
415	1996	91.5492	13.957	7.787
416	2000	82.999	13.267	11.084
417	2000	90.5671	13.889	12.896
418	1999	73.2477	12.631	11.307
419	1995	53.7532	8.566	9.06
420	1997	116.556	15.657	15.152
421	1999	107.812	15.429	13.872
422	1997	127.075	14.319	14.404
423	2001	144.654	16.761	16.015
424	2000	177.861	19.382	16.234
425	2004	58.0174	9.248	10.039
426	1999	113.42	14.008	12.699
427	1997	123.274	13.998	14.344
428	1996	120.85	14.038	12.613
429	2003	130.212	14.053	12.752
431	2000	132.067	15.822	16.565
432	1995	122.25	14.285	7.329
433	2000	103.428	13.49	13.472
434	2003	70.3498	10.181	7.099
435	2000	69.5261	10.881	8.563
436	1997	52.0015	9.649	7.614
437	2000	47.9818	8.898	9.832
438	1997	66.7418	10.139	8.639
439	1999	168.276	17.885	13.87
440	1999	112.423	14.125	12.528
441	2001	50.5589	8.013	8.084
442	1998	89.816	13.253	10.46
443	2001	99.8157	12.019	13.041
444	1999	83.7481	11.157	9.65
445	2000	39.3562	8.071	8.658
446	1997	29.4133	6.945	7.337
447	2000	73.7824	11.11	9.15
448	2000	93.5296	10.49	10.557
449	2000	136.494	12.93	16.362
450	1999	114.175	13.749	14.747
451	1998	91.2126	11.923	12.487
453	2000	76.1718	11.723	11.98
454	2000	113.747	14.398	13.057
455	2000	106.048	12.141	11.899
456	2000	118.433	13.012	11.892
457	1999	47.7091	8.93	8.469
458	1996	80.2337	12.613	11.689
459	2000	75.2992	10.629	9.373
460	1998	67.2897	9.617	10.007
461	1997	58.3781	9.782	4.831
462	2000	108.789	14.278	12.156
463	2000	151.579	17.691	17.188
464	1998	139.96	16.052	12.495
465	2000	134.963	16.771	14.53
466	2000	46.6765	8.112	5.76
467	1998	136.974	13.459	14.034
468	1999	76.7866	12.563	8.714
469	2000	116.688	13.755	10.594
470	2000	104.523	12.827	13.482
471	1998	66.3057	12.601	7.328
472	1998	59.2956	8.061	8.96
473	2000	49.8557	8.868	7.925
474	1998	91.5264	10.697	12.181
475	2000	99.6719	13.398	13.81
477	1999	135.33	16.138	14.157
478	2000	345.792	15.502	24.145
479	2000	184.84	15.448	16.869
481	2000	142.508	18.045	14.695
482	1996	106.849	15.68	10.868
483	1999	108.093	13.365	9.802
484	1996	84.7605	11.114	9.419
485	1999	185.952	14.739	17.129
486	2002	186.059	13.836	14.82
487	2000	145.831	16.657	12.997
488	1999	208.805	17.269	18.407
489	2001	108.406	15.727	11.109
490	2000	99.8956	16.028	12.019
491	2001	98.2591	10.135	11.174
492	2000	100.484	15.307	10.886
493	1999	93.3903	12.841	12.022
495	1999	228.097	18.867	19.799
496	2000	173.938	13.851	17.742
497	2000	106.185	11.269	14.565
498	1999	129	14.539	13.909
499	1999	140.272	17.39	13.419
500	2000	55.6282	8.741	8.803
501	1999	97.4196	11.925	13.085
502	1997	63.8041	9.618	10.463
504	2002	77.9293	10.199	11.688
505	1998	44.8383	7.822	8.519
506	2000	85.8943	10.645	10.857
507	2000	188.661	15.635	16.508
508	1999	174.817	16.168	17.062
509	2000	61.1073	9.177	9.448
510	1999	62.7218	10.233	8.902
511	1998	76.8045	10.236	11.572
512	1999	108.418	11.861	9.716
513	1999	93.1626	13.467	12.863
514	2003	65.7434	10.296	7.996
515	1997	77.3291	12.857	11.731
516	2000	53.0967	9.56	8.964
517	1999	71.0836	10.377	10.374
518	1999	26.3065	6.784	6.594
519	1996	28.7403	7.401	7.177
520	1995	56.7605	9.611	8.107
521	2000	57.5269	10.062	10.743
522	1998	51.5883	9.002	9.935
523	2002	62.3975	9.613	11.192
524	1997	107.31	13.171	13.51
525	2000	124.808	15.474	12.839
526	2003	77.1586	9.723	9.371
527	2000	261.655	15.333	21.648
528	2000	292.329	21.697	18.871
529	1999	273.154	17.969	20.634
530	1999	94.0625	13.732	14.227
531	1999	95.893	11.79	10.539
532	2001	76.6789	9.952	10.182
533	1998	65.6543	9.902	9.504
534	1999	94.2481	13.016	7.978
535	1997	83.9191	14.142	10
536	1999	118.415	14.71	12.131
537	2000	128.385	12.759	11.981
538	2000	75.2996	10.693	9.9
539	1998	87.211	11.638	11.588
540	1999	58.4008	9.997	9.512
541	1993	29.1123	6.932	6.29
542	2000	60.0774	9.884	9.926
543	1998	61.1604	8.572	8.569
544	1994	25.9194	6.391	6.573
545	2000	53.6102	10.716	9.082
547	2000	87.0202	12.586	11.048
548	1998	36.4043	7.448	6.586
549	2002	78.9454	12.816	10.889
550	1318	61.2477	12.216	12.032
551	2000	101.99	13.882	12.725
552	1998	131.452	12.031	11.494
553	2000	104.124	13.824	12.862
554	2000	54.4877	8.46	7.566
555	1996	78.8056	11.128	9.111
556	2000	113.588	14.151	12.431
557	2000	83.6529	13.307	12.529
558	1999	133.133	15.664	14.065
559	1999	150.497	18.013	14.219
560	2000	77.7383	10.958	9.534
561	1657	263.623	18.932	19.067
562	1999	113.779	13.046	12.13
563	2000	78.9908	11.419	7.76
564	1998	46.7655	8.426	9.314
565	1998	103.765	13.462	14.126

## Sheet: Table S2
Table S2. Data of 60 Alangium chinense (Lour.) Harms saplings
Code	H	L	W
1-001	95.7	9.58	12.3
1-002	95.7	12.7	16.11
1-003	95.7	11.6	14.6
1-004	95.7	13.5	16.3
1-005	95.7	15	17.3
1-006	95.7	11.2	14.1
1-007	95.7	11.9	14.1
1-008	95.7	13.2	14.2
1-009	95.7	13.3	15.2
1-010	95.7	11.9	14.1
1-011	95.7	14.5	17
1-012	95.7	13.9	19.1
1-013	95.7	11.6	14.8
1-014	95.7	10	11.8
2-001	118.2	6.9	7.5
2-002	118.2	13.7	14.8
2-003	118.2	14.3	16.2
2-004	118.2	13.3	16.2
2-005	118.2	12.4	11.6
2-006	118.2	13.4	12.6
2-007	118.2	8.6	8.2
2-008	118.2	7.5	6.7
2-009	118.2	13.3	15.1
2-010	118.2	15.3	17.1
2-011	118.2	15.6	19
2-012	118.2	15.8	19.9
2-013	118.2	14.6	18.2
2-014	118.2	16.2	16.7
2-015	118.2	14.3	13.5
3-001	113	6.7	7.4
3-002	113	6.3	7.4
3-003	113	10.7	11.4
3-004	113	15.2	18.3
3-005	113	15	15.6
3-006	113	14	14.2
3-007	113	15.4	14.7
3-008	113	9.6	7.9
3-009	113	13.1	10.4
3-010	113	13.9	14.6
3-011	113	11.7	14.3
3-012	113	10	12.1
4-001	64.6	6.8	8.1
4-002	64.6	8.2	11
4-003	64.6	7.9	8.6
4-004	64.6	7.6	8
4-005	64.6	8	8.9
4-006	64.6	9.9	10.7
4-007	64.6	9.3	11.7
4-008	64.6	8.4	8.8
4-009	64.6	10.7	10.1
4-010	64.6	10.2	12.7
5-001	55	9.6	12.2
5-002	55	10.8	12.5
5-003	55	11.7	12.6
5-004	55	15.6	18.3
5-005	55	14.3	18.3
5-006	55	15.2	17.4
5-007	55	9.3	10.8
5-008	55	16.6	16.9
5-009	55	15.4	18.1
5-010	55	13.7	15.4
6-001	127.8	11	14.5
6-002	127.8	7.9	10
6-003	127.8	13.4	14.5
6-004	127.8	13.8	18.5
6-005	127.8	9.7	10.7
6-006	127.8	12	14.2
6-007	127.8	13.5	14.7
6-008	127.8	15.7	17.1
6-009	127.8	10.3	11.7
6-010	127.8	14.7	15.7
6-011	127.8	15.1	14.7
6-012	127.8	16.4	15.6
6-013	127.8	11.2	10.4
6-014	127.8	13.3	10.9
6-015	127.8	15	14.5
6-016	127.8	13.8	15
6-017	127.8	16.1	14.5
6-018	127.8	12.7	16.1
6-019	127.8	15.7	17
6-020	127.8	11.1	9.4
6-021	127.8	13.8	8.3
6-022	127.8	15	12.6
7-001	58.8	14.1	18.3
7-002	58.8	15.6	18.5
7-003	58.8	17.1	16.6
7-004	58.8	9.3	12.4
7-005	58.8	18.7	14.5
7-006	58.8	15.5	17.7
7-007	58.8	13.7	15
7-008	58.8	15.3	18.2
7-009	58.8	10.1	13.1
8-001	52.3	8.6	11.7
8-002	52.3	10.3	13.6
8-003	52.3	9.7	13.7
8-004	52.3	6.3	8
8-005	52.3	12.6	15.1
8-006	52.3	9.2	11.6
8-007	52.3	13.6	16.7
8-008	52.3	12.3	14
8-009	52.3	12.7	15.5
9-001	55.3	6.2	8.2
9-002	55.3	10.3	14.2
9-003	55.3	11.7	14.3
9-004	55.3	12.8	16.7
9-005	55.3	14	15.7
9-006	55.3	11	13.6
9-007	55.3	10.1	11.4
9-008	55.3	8.6	11.7
9-009	55.3	10.9	12.6
10-001	48.6	7.8	9.9
10-002	48.6	11.2	15.2
10-003	48.6	8.7	10.4
10-004	48.6	8.6	10.4
10-005	48.6	7.3	11.2
10-006	48.6	9.4	12.5
10-007	48.6	9.6	13.1
10-008	48.6	7.6	8.8
10-009	48.6	11.7	14.1
11-001	76.2	8.2	9.8
11-002	76.2	8.6	9.9
11-003	76.2	13.1	15.6
11-004	76.2	12.9	14.6
11-005	76.2	10.4	11.3
11-006	76.2	12.7	11.5
11-007	76.2	11.2	12.9
11-008	76.2	11.7	13.1
11-009	76.2	11.3	13.1
11-010	76.2	11.2	11.5
11-011	76.2	7.8	10.2
11-012	76.2	11.7	12.6
11-013	76.2	9.9	11.2
11-014	76.2	10.2	10.8
12-001	109.3	17.2	20.1
12-002	109.3	17.3	19.8
12-003	109.3	16.5	16.5
12-004	109.3	13.5	22.3
12-005	109.3	15.3	22.5
12-006	109.3	14.8	15.5
12-007	109.3	15.6	18.3
12-008	109.3	8.6	12.9
12-009	109.3	13.5	15.6
12-010	109.3	12.4	12.1
12-011	109.3	15.6	19.2
12-012	109.3	13.4	15.6
13-001	114	11.2	15.3
13-002	114	16.3	18.5
13-003	114	16.8	19.5
13-004	114	12.5	14.5
13-005	114	12.3	14.9
13-006	114	13.6	16.1
13-007	114	14.5	16.3
13-008	114	17.6	17.8
13-009	114	19.2	23.5
13-010	114	17.3	20.1
13-011	114	17.2	22.5
14-001	83	7.1	9.6
14-002	83	12.4	14.5
14-003	83	12.4	16.6
14-004	83	11.9	14.3
14-005	83	13.3	17.5
14-006	83	13.5	18.8
14-007	83	13.6	17.9
14-008	83	13.6	16.9
14-009	83	12.2	15.6
14-010	83	8.3	10.2
15-011	82	11.7	14.1
15-012	82	11.4	12.1
15-013	82	12	13.4
15-014	82	12.3	12.3
15-015	82	9.9	11.7
15-016	82	11.8	12.2
15-017	82	12.4	12.6
15-018	82	12.2	14.6
15-019	82	12.6	14.5
15-020	82	10.2	11.1
15-021	82	10.6	11.2
15-022	82	11.3	13.2
15-023	82	12	13.4
15-024	82	10.1	10.1
15-025	82	9.4	10
15-026	82	9.5	9.5
15-027	82	5.8	5.8
16-001	63	15.6	18.2
16-002	63	12.3	19.1
16-003	63	15.2	20.5
16-004	63	15.1	17.9
16-005	63	13.2	15.8
16-006	63	9.8	12.9
16-007	63	8.2	8.5
16-008	63	12.5	13.5
16-009	63	15.2	18.1
16-010	63	12.6	14.2
16-011	63	14.6	16.5
17-001	40	9.1	11.6
17-002	40	8.5	10.3
17-003	40	10.9	14.3
17-004	40	14.2	17.6
17-005	40	13.8	17.9
17-006	40	13.5	16.7
17-007	40	13.9	18.3
17-008	40	10.3	13.8
17-009	40	9.1	10.2
18-001	58	6.7	9.9
18-002	58	10.3	13.1
18-003	58	12.6	15.4
18-004	58	12.3	17.3
18-005	58	13.3	15.7
18-006	58	13.6	15.8
18-007	58	12.5	14.4
18-008	58	11.7	9.9
18-009	58	11.4	12.1
19-001	77	11.4	13.9
19-002	77	10.1	13.7
19-003	77	12.2	15.9
19-004	77	13.6	17.2
19-005	77	9.7	13.3
19-006	77	11.9	16.5
19-007	77	11.9	10.2
19-008	77	15.2	21.5
19-009	77	13	16.2
19-010	77	15.2	17.3
19-011	77	15.7	19.8
19-012	77	15.2	18.3
19-013	77	10.4	16.3
19-014	77	15.1	17.5
19-015	77	13.3	16.4
20-001	63	13.7	18.7
20-002	63	13.4	18
20-003	63	13	15.2
20-004	63	10.5	14.1
20-005	63	9.8	10.8
20-006	63	9.7	14.1
20-007	63	11.2	16.7
20-008	63	11.5	15.1
20-009	63	12.6	15.9
20-010	63	11.2	13.9
20-011	63	12.2	16.5
20-012	63	11.5	13.7
21-001	93	10.7	13.8
21-002	93	5.8	7.9
21-003	93	11.1	13.6
21-004	93	12.5	14.7
21-005	93	13.2	16.8
21-006	93	8.3	8.5
21-007	93	9.8	13.6
21-008	93	10.9	16.6
21-009	93	9.8	13.9
21-010	93	10.5	9.3
21-011	93	10.7	12.5
21-012	93	13.7	17.4
21-013	93	14.4	17.3
22-001	69	10.7	15.6
22-002	69	12.1	14.7
22-003	69	11.9	17.5
22-004	69	11.5	17.9
22-005	69	13.1	16.6
22-006	69	9.3	10.9
22-007	69	6.1	8.1
22-008	69	9.2	12
22-009	69	9.8	13.4
22-010	69	9.4	12.3
22-011	69	11.5	13.8
22-012	69	11.2	14.6
22-013	69	11.6	14.4
22-014	69	9.8	12.2
22-015	69	9.2	12.2
23-001	58	8	11.1
23-002	58	7.5	12.5
23-003	58	9.5	12.9
23-004	58	12.7	15.6
23-005	58	7.6	9
23-006	58	12.7	15.6
23-007	58	7.6	9
23-008	58	13.6	14.8
23-009	58	14.3	16.4
23-010	58	15.4	16.1
23-011	58	9.6	13.8
24-001	112	10.9	11
24-002	112	9.8	11.2
24-003	112	11.3	14.2
24-004	112	11.5	11.2
24-005	112	10.4	11.8
24-006	112	14.9	17.9
24-007	112	11.6	13.8
24-008	112	18.7	20.3
24-009	112	16.9	16.9
24-010	112	18.2	19.2
24-011	112	16.1	18.4
24-012	112	10.2	11.1
24-013	112	16.3	14.9
24-014	112	10.5	14.6
24-015	112	10.9	11.5
24-016	112	10.4	11.8
24-017	112	11.6	11.3
25-001	51	8.8	12.2
25-002	51	8.8	11.5
25-003	51	11.7	15.8
25-004	51	15	19.4
25-005	51	15.2	19.6
25-006	51	10.9	13.6
25-007	51	9.4	12.4
25-008	51	11.1	13.3
25-009	51	12.8	15.2
25-010	51	13.9	16.8
26-001	83.5	9.5	10.7
26-002	83.5	12.8	15.3
26-003	83.5	11.7	15.4
26-004	83.5	10.3	12.3
26-005	83.5	12.1	15.3
26-006	83.5	11.7	14.7
26-007	83.5	13.1	17.5
26-008	83.5	17.6	24.3
26-009	83.5	17.8	23.5
27-001	116.2	11.5	13
27-002	116.2	14.6	17.2
27-003	116.2	16.1	18.2
27-004	116.2	12.6	14.9
27-005	116.2	14.4	17.2
27-006	116.2	20.3	21.8
27-007	116.2	16.4	20.5
27-008	116.2	14.3	16.7
27-009	116.2	13.6	15.6
27-010	116.2	15.9	16.8
27-011	116.2	13.6	16.9
27-012	116.2	17.1	18.8
27-013	116.2	17.8	15.9
27-014	116.2	20.2	20.9
27-015	116.2	13.7	16.7
27-016	116.2	17.4	19.1
28-001	57.6	9.8	12.6
28-002	57.6	10	12.2
28-003	57.6	12.9	15.6
28-004	57.6	17.1	20.2
28-005	57.6	12.9	18.1
28-006	57.6	10.1	12.8
28-007	57.6	15.1	17.6
28-008	57.6	16.3	19.8
28-009	57.6	15.5	17.4
28-010	57.6	16.9	20.2
28-011	57.6	14.8	17.1
28-012	57.6	13.3	13.2
28-013	57.6	10.6	10.9
28-014	57.6	8.3	9.1
28-015	57.6	8.8	8.2
29-001	60.5	5.1	6.4
29-002	60.5	7.8	9.9
29-003	60.5	10.1	11.4
29-004	60.5	13.3	16.4
29-005	60.5	13.9	19.2
29-006	60.5	16.5	19.7
29-007	60.5	18.6	20.7
29-008	60.5	14.6	16.6
29-009	60.5	12.4	13.2
29-010	60.5	9.7	9.4
30-001	34.8	4.8	7.4
30-002	34.8	8.6	11.3
30-003	34.8	9.2	11.8
30-004	34.8	12.3	14.6
30-005	34.8	12.7	16.5
30-006	34.8	8.1	11.4
30-007	34.8	7.1	8.9
30-008	34.8	11.1	14.9
30-009	34.8	11.4	14.1
31-001	67.9	10.1	14.1
31-002	67.9	10.8	12.3
31-003	67.9	9.7	12.2
31-004	67.9	11.9	13.8
31-005	67.9	10.8	12.9
31-006	67.9	12.9	14.2
31-007	67.9	14.2	16.8
31-008	67.9	14.5	19.3
31-009	67.9	12.4	13.7
31-010	67.9	13.8	13.9
31-011	67.9	14.8	17.2
31-012	67.9	14.7	16.1
31-013	67.9	11.5	12.4
32-001	58.8	7.5	7.8
32-002	58.8	8.4	9.4
32-003	58.8	8.2	10.1
32-004	58.8	14.2	15.8
32-005	58.8	12.8	14.5
32-006	58.8	14.3	18.4
32-007	58.8	15.1	18.2
32-008	58.8	9.6	11.2
32-009	58.8	7.1	7.4
33-001	123.1	9.8	11.3
33-002	123.1	13.1	12.7
33-003	123.1	14.6	14.6
33-004	123.1	15.2	16.8
33-005	123.1	12.9	15.3
33-006	123.1	10.4	11.6
33-007	123.1	11.7	13.6
33-008	123.1	11.6	13.4
33-009	123.1	12.8	12.2
33-010	123.1	13.5	12.6
33-011	123.1	15	15.8
33-012	123.1	14.6	14.3
33-013	123.1	15.1	15.8
33-014	123.1	15.8	16.9
33-015	123.1	10.3	10.6
33-016	123.1	12.4	11.6
33-017	123.1	11.2	11.2
33-018	123.1	13.2	12.8
33-019	123.1	15.3	15.3
33-020	123.1	10.1	9.7
33-021	123.1	12.8	12.3
33-022	123.1	8.7	9.1
33-023	123.1	8.1	8.2
33-024	123.1	6.6	5.8
33-025	123.1	6.7	6.6
34-001	90.4	8.3	11.1
34-002	90.4	8.5	11.2
34-003	90.4	6.8	11.1
34-004	90.4	14.3	16.4
34-005	90.4	13.6	16.1
34-006	90.4	11.6	14.6
34-007	90.4	11.8	12.9
34-008	90.4	13.8	12.8
34-009	90.4	12.8	13.7
34-010	90.4	17.8	22.1
34-011	90.4	15.2	16.3
35-001	35	8.4	9.3
35-002	35	9.9	11.6
35-003	35	11.6	12.9
35-004	35	9.5	9.6
35-005	35	11.2	12.6
35-006	35	14.8	17.2
35-007	35	14.2	16.8
35-008	35	13.5	14.8
35-009	35	14.6	16.2
35-010	35	14.4	17.1
35-011	35	13.5	18.1
35-012	35	9.6	12.3
36-001	102.9	10.9	11.4
36-002	102.9	12.3	12.6
36-003	102.9	12.8	13.6
36-004	102.9	12.3	12.6
36-005	102.9	14.9	13.3
36-006	102.9	16.8	17.3
36-007	102.9	10.9	11.6
36-008	102.9	13.3	14.2
36-009	102.9	18.1	18.8
36-010	102.9	17.8	19.2
36-011	102.9	17.3	19.4
36-012	102.9	10.9	12
37-001	54.6	12.2	14.6
37-002	54.6	9.6	12.2
37-003	54.6	12.2	13.4
37-004	54.6	8.6	11.2
37-005	54.6	9.1	11.4
37-006	54.6	10.4	12.3
37-007	54.6	6.8	8.2
37-008	54.6	9.6	12.6
37-009	54.6	10.8	12.3
37-010	54.6	10.6	14.1
37-011	54.6	8.4	10.3
37-012	54.6	12.2	13.6
37-013	54.6	12.4	17.1
37-014	54.6	7.1	8.6
37-015	54.6	11.3	15.1
38-001	62.5	6.6	5.8
38-002	62.5	6.8	8.2
38-003	62.5	9.4	11.4
38-004	62.5	10.6	12.2
38-005	62.5	12.4	15.6
38-006	62.5	13.8	17.5
38-007	62.5	15.4	18.3
38-008	62.5	10.3	13.8
38-009	62.5	14.8	17.9
39-001	44.1	6.6	8.9
39-002	44.1	8.6	11.7
39-003	44.1	10.6	13.2
39-004	44.1	7.9	10.1
39-005	44.1	9.7	11.8
39-006	44.1	7.9	11.9
39-007	44.1	10.6	13.1
39-008	44.1	12.9	16.8
39-009	44.1	8.9	10.2
39-010	44.1	13.1	16.2
40-001	124.5	7.1	9.2
40-002	124.5	8.2	9.6
40-003	124.5	10.6	11.4
40-004	124.5	11.6	14.6
40-005	124.5	11.9	14.2
40-006	124.5	8.2	9.2
40-007	124.5	11.7	17.6
40-008	124.5	12.3	16.4
40-009	124.5	14.8	18.2
40-010	124.5	13.8	17.3
40-011	124.5	15.8	18.6
40-012	124.5	6.6	7.1
40-013	124.5	8.9	10.2
40-014	124.5	14.2	17.6
41-001	136.4	8.8	11.2
41-002	136.4	10.4	12.8
41-003	136.4	10.4	13.7
41-004	136.4	9.6	12.1
41-005	136.4	7.6	8.7
41-006	136.4	15.3	17.3
41-007	136.4	15.2	15.8
41-008	136.4	16.7	17.4
41-009	136.4	14.5	13.8
41-010	136.4	13.8	17.1
41-011	136.4	7.1	10.2
41-012	136.4	6.5	6.5
42-001	47.9	7.6	9.1
42-002	47.9	6.2	6.4
42-003	47.9	7.8	8.8
42-004	47.9	9.2	10.6
42-005	47.9	9.8	13.2
42-006	47.9	10.4	14.2
42-007	47.9	8	10.6
42-008	47.9	13.2	16.8
42-009	47.9	13.1	16.4
43-001	118.3	7.2	6.8
43-002	118.3	9.6	12.5
43-003	118.3	8.2	10.2
43-004	118.3	10.1	11.2
43-005	118.3	9.6	11.4
43-006	118.3	11.6	12.8
43-007	118.3	14.2	15.2
43-008	118.3	13.6	15.8
43-009	118.3	15.6	16.5
43-010	118.3	12.8	15.4
43-011	118.3	15.4	18.2
43-012	118.3	17.6	23.1
43-013	118.3	10.8	12.6
43-014	118.3	12.4	14.4
43-015	118.3	13.7	16.8
43-016	118.3	13.8	14.9
43-017	118.3	13.9	15.4
43-018	118.3	17.6	19.9
43-019	118.3	15.8	16.7
43-020	118.3	16.2	17.7
43-021	118.3	13.5	15.8
44-001	113.1	10.5	9.8
44-002	113.1	13.2	13.8
44-003	113.1	9.8	10.9
44-004	113.1	12.1	11.6
44-005	113.1	11.1	13.5
44-006	113.1	11.6	10.8
44-007	113.1	9.2	9.8
44-008	113.1	11.5	10.8
44-009	113.1	10.4	10.6
44-010	113.1	10.4	10.8
44-011	113.1	10.7	11.2
44-012	113.1	11.8	12.4
44-013	113.1	14.3	15.1
44-014	113.1	12.3	12.1
44-015	113.1	11.6	10.6
44-016	113.1	9.7	10.5
44-017	113.1	12.1	11.9
44-018	113.1	12.4	10.6
44-019	113.1	5.7	6.6
44-020	113.1	7.1	9.4
45-001	62.6	10.1	12.7
45-002	62.6	11.1	13.9
45-003	62.6	8.9	11.2
45-004	62.6	11.8	13.2
45-005	62.6	12.5	16.9
45-006	62.6	14.4	19.3
45-007	62.6	11.2	15.3
45-008	62.6	16.9	20.5
45-009	62.6	16.5	20.7
46-001	73.1	6.5	7.8
46-002	73.1	5.3	7.4
46-003	73.1	7.6	8.6
46-004	73.1	8.8	9.1
46-005	73.1	10.5	12.6
46-006	73.1	6.8	7.6
46-007	73.1	11.1	12.7
46-008	73.1	12.3	14.2
46-009	73.1	15.5	17.2
46-010	73.1	14.4	16.5
47-001	53.8	7.3	8.5
47-002	53.8	10.2	11.1
47-003	53.8	13.3	16.9
47-004	53.8	13.8	15.5
47-005	53.8	17.9	20.3
47-006	53.8	17.4	21.6
47-007	53.8	18.4	23
47-008	53.8	10.7	11.8
47-009	53.8	5.3	5.3
48-001	57.9	11.2	13.6
48-002	57.9	8.9	12.5
48-003	57.9	10.2	13.6
48-004	57.9	9.6	11.8
48-005	57.9	8.9	11.4
48-006	57.9	7	8.8
48-007	57.9	8.7	11.4
48-008	57.9	6.8	9.2
48-009	57.9	7.6	8.2
49-001	65.4	12.3	12.4
49-002	65.4	11.2	9.3
49-003	65.4	10.4	9.3
49-004	65.4	10.8	9.2
49-005	65.4	13.3	11.4
49-006	65.4	11.8	10.6
49-007	65.4	14.2	13.4
49-008	65.4	10.8	8.2
49-009	65.4	14.4	12.8
49-010	65.4	13.8	11.9
49-011	65.4	11.4	9.4
50-001	30.6	6.7	8.2
50-002	30.6	7.5	7.6
50-003	30.6	12.5	11.5
50-004	30.6	13.2	12.8
50-005	30.6	7.8	7.6
50-006	30.6	8.2	8.8
50-007	30.6	10.7	9.2
50-008	30.6	13.8	15.2
50-009	30.6	15.6	14.2
50-010	30.6	15.9	15.8
51-001	85.2	11.5	11.7
51-002	85.2	12.9	13.6
51-003	85.2	12.3	12.2
51-004	85.2	13.7	13.5
51-005	85.2	13.6	14.1
51-006	85.2	12.5	13.8
51-007	85.2	8.9	9.3
51-008	85.2	12.6	12.4
51-009	85.2	11.9	11.4
51-010	85.2	13.5	13.5
51-011	85.2	10.1	11.2
51-012	85.2	10.7	9.6
51-013	85.2	13.2	13.5
51-014	85.2	13.5	12.6
51-015	85.2	12	11.4
51-016	85.2	13.6	13.7
52-001	69.5	6.8	6.8
52-002	69.5	7.4	8.5
52-003	69.5	7.5	8.8
52-004	69.5	10.2	11.8
52-005	69.5	10.7	10.8
52-006	69.5	8.4	10.9
52-007	69.5	8.9	10.5
52-008	69.5	11.5	13.3
52-009	69.5	12.3	13.3
52-010	69.5	7.5	9.7
52-011	69.5	11.3	15.2
52-012	69.5	13.2	15.8
53-001	79.8	9.2	9.8
53-002	79.8	8	11.2
53-003	79.8	13.4	14.8
53-004	79.8	12.4	14.1
53-005	79.8	9.4	10.3
53-006	79.8	12.8	13.2
53-007	79.8	15.4	16.8
53-008	79.8	8.7	9
53-009	79.8	16.4	19.8
53-010	79.8	13.2	13.8
53-011	79.8	16.9	18.1
53-012	79.8	13.1	15.6
53-013	79.8	14.8	16.5
53-014	79.8	14.2	14.7
53-015	79.8	12.6	12.8
53-016	79.8	16.8	18.8
54-001	103.1	14.3	17.4
54-002	103.1	16.2	18.5
54-003	103.1	14.2	16.7
54-004	103.1	17.2	18.9
54-005	103.1	14.8	16.8
54-006	103.1	20	22.3
54-007	103.1	18.7	19.5
54-008	103.1	21.4	22.8
54-009	103.1	18.4	17.4
54-010	103.1	12.6	16.8
54-011	103.1	12.9	14.3
54-012	103.1	7.6	8.7
54-013	103.1	6.8	6.2
55-001	69	12.5	15.3
55-002	69	8.4	9.3
55-003	69	10	10.4
55-004	69	9.2	11.1
55-005	69	13.9	14.8
55-006	69	13.8	16.2
55-007	69	18.5	21
55-008	69	16.2	18.5
55-009	69	6.3	6.4
55-010	69	7.9	8
56-001	43.5	8.6	11.2
56-002	43.5	7.5	10.1
56-003	43.5	7.8	8.9
56-004	43.5	11.8	14
56-005	43.5	11.9	14.3
56-006	43.5	10.5	13.1
56-007	43.5	12.7	14.1
56-008	43.5	15.8	18.9
56-009	43.5	12.6	16.1
56-010	43.5	11	14.3
56-011	43.5	14.3	17.7
57-001	52.3	7.7	9.2
57-002	52.3	8.1	9.8
57-003	52.3	8.8	8.3
57-004	52.3	6.8	8.1
57-005	52.3	10.1	13.1
57-006	52.3	11.1	13.3
57-007	52.3	11.5	14.5
57-008	52.3	12.6	16.2
57-009	52.3	12.5	16.3
57-010	52.3	12.7	14.1
57-011	52.3	17	19.8
57-012	52.3	6.6	7.9
58-001	30.9	7.4	8.6
58-002	30.9	7.7	10.2
58-003	30.9	11.1	14.3
58-004	30.9	12.8	16.5
58-005	30.9	12.7	14.6
58-006	30.9	14.4	20.3
58-007	30.9	12.6	14.8
58-008	30.9	10.6	11.9
58-009	30.9	7.4	8.6
59-001	106.5	10	11.9
59-002	106.5	8.8	10.9
59-003	106.5	7.7	9.7
59-004	106.5	9.9	11.8
59-005	106.5	10.6	12.7
59-006	106.5	7.1	8.8
59-007	106.5	7.4	9.9
59-008	106.5	10.3	11.6
59-009	106.5	11.3	12.4
59-010	106.5	11.2	14
59-011	106.5	13.7	13.6
59-012	106.5	10	12.9
59-013	106.5	16.8	17.9
59-014	106.5	13.9	16.8
59-015	106.5	12	16.1
59-016	106.5	9.4	12.4
59-017	106.5	14.2	17.1
59-018	106.5	12.5	13.7
59-019	106.5	10	12.7
59-020	106.5	8.5	11.4
59-021	106.5	7.9	10
60-001	94.7	9.9	12.3
60-002	94.7	7.8	7.6
60-003	94.7	10.6	12.1
60-004	94.7	9.4	11
60-005	94.7	7.2	7.7
60-006	94.7	7.4	8.6
60-007	94.7	9.4	10.9
60-008	94.7	8.9	10.4
60-009	94.7	10.1	12.1
60-010	94.7	10.3	11.9
60-011	94.7	13.4	14.6
60-012	94.7	10.8	13.1
60-013	94.7	9.1	11.7
60-014	94.7	14.1	17.5
60-015	94.7	13.4	16.2
60-016	94.7	17.3	17.6
60-017	94.7	15.4	14.6
60-018	94.7	16.8	19.1

## Sheet: Read me
In Tables S1:
Image represents the leaf number of Alangium chinense (Lour.) Harms.
n represents the number of data points on each lamina boundary.
A represents the leaf lamina area.
L and W represent the manually measured leaf lamina length, and width, respectively.
In Tables S2:
Code is the Alangium chinense (Lour.) Harms sapling number.
H is the above-ground height of each sapling in cm
L is the length of each lamina in cm
W is the width of each lamina in cm
